# Supplementary material for: Parallel Evolution of Chordate Cis-Regulatory Code for Development
Source: PLoS Genet. 2013 Nov 21;9(11):e1003904. doi: 10.1371/journal.pgen.1003904 (PMC3836708; doi:10.1371/journal.pgen.1003904)
Supplement: Dataset S1 — Co-ordinates of ciCNEs in C. intestinalis (version 2.0). (XLSX) [file pgen.1003904.s001.xlsx]

## Sheet: Ciona_coords.txt
Co-ordinates of ciCNEs in C. intestinalis ( version 2.0)
Chromosome	start	end
10p	359622	359970
10p	450439	450561
10p	656508	656629
10p	686926	687054
10p	694849	694992
10p	712963	713082
10p	767471	767639
10p	770087	770188
10p	789485	789606
10p	831600	831779
10p	832030	832179
10p	879412	879561
10p	898775	898902
10p	958841	959107
10p	959799	959973
10p	1045804	1046014
10p	1055688	1055813
10p	1092254	1092384
10p	1099152	1099255
10p	1193328	1193492
10p	1228433	1228596
10p	1360215	1360350
10p	1368096	1368233
10p	1378596	1378718
10p	1382484	1382778
10p	1383206	1383496
10p	1387974	1388098
10p	1492636	1492872
10p	1511564	1511733
10p	1518020	1518151
10p	1529668	1529919
10p	1532892	1533061
10p	1533892	1534097
10p	1599070	1599192
10p	1599595	1599759
10p	1654984	1655151
10p	1710309	1710599
10p	1712150	1712298
10p	1798577	1798742
10p	1801033	1801170
10p	1804914	1805029
10q	441767	441886
10q	456154	456263
10q	529081	529330
10q	628537	628694
10q	769320	769448
10q	781847	781982
10q	799996	800128
10q	800582	800766
10q	803396	803546
10q	804315	804552
10q	1000001	1000095
10q	1131243	1131379
10q	1178591	1178703
10q	1193878	1194067
10q	1194957	1195125
10q	1405263	1405401
10q	1421160	1421298
10q	1471215	1471413
10q	1673162	1673316
10q	1675020	1675239
10q	1900361	1900558
10q	1919905	1920162
10q	1941673	1941845
10q	1951973	1952188
10q	1952567	1952697
10q	1974273	1974421
10q	1978764	1978967
10q	1983898	1984095
10q	1984680	1984895
10q	1986922	1987081
10q	2000780	2000932
10q	2001263	2001466
10q	2001737	2001855
10q	2002741	2002948
10q	2013093	2013263
10q	2022943	2023112
10q	2048151	2048301
10q	2049350	2049786
10q	2050311	2050456
10q	2052408	2052624
10q	2054630	2054900
10q	2063217	2063405
10q	2067463	2067769
10q	2073616	2073910
10q	2073997	2074119
10q	2074970	2075068
10q	2078171	2078277
10q	2081329	2081658
10q	2085888	2086046
10q	2086518	2086626
10q	2087171	2087385
10q	2088284	2088655
10q	2089120	2089652
10q	2148330	2148442
10q	2152503	2152630
10q	2153765	2153868
10q	2373921	2374031
10q	2376270	2376494
10q	2383429	2383539
10q	2390638	2390736
10q	2410948	2411067
10q	2430705	2430868
10q	2463253	2463365
10q	2520087	2520328
10q	2526731	2526852
10q	2589748	2589868
10q	2608741	2608944
10q	2609617	2609798
10q	2660580	2660715
10q	2661125	2661281
10q	2662073	2662287
10q	2662316	2662549
10q	2662609	2662993
10q	2663061	2663295
10q	2663875	2664073
10q	2664980	2665168
10q	2673678	2673890
10q	2768883	2769030
10q	2780154	2780339
10q	2928006	2928125
10q	2936333	2936539
10q	3119969	3120078
10q	3230994	3231131
10q	3237765	3238060
10q	3242450	3242660
10q	3244074	3244247
10q	3263342	3263444
10q	3275735	3276104
10q	3277672	3277800
10q	3284783	3284930
10q	3308623	3308718
10q	3374008	3374193
10q	3450336	3450454
10q	3450774	3451009
10q	3451589	3451772
10q	3619058	3619182
10q	3619743	3619879
10q	3622950	3623118
10q	3733854	3734188
10q	3769066	3769282
10q	3773875	3774001
10q	3774538	3774734
10q	3834072	3834220
10q	3885065	3885172
10q	3888446	3888617
10q	3892814	3892913
10q	3896020	3896249
10q	3900224	3900410
10q	3900443	3900636
10q	3943327	3943447
10q	4014192	4014302
10q	4014583	4014695
10q	4021436	4021668
12p	989370	989482
12p	1032581	1032698
12p	1377664	1377814
12p	1630599	1630693
12p	1655064	1655169
12q	198114	198237
12q	469798	469950
12q	504781	505011
12q	701331	701533
12q	723548	723740
12q	775563	775872
12q	821190	821364
12q	939957	940154
12q	948367	948554
12q	973018	973178
12q	976190	976293
12q	1474632	1474810
12q	1702010	1702197
12q	1712503	1712613
12q	1830375	1830516
12q	1834561	1834664
12q	1838843	1839062
12q	1967798	1967915
12q	1999045	1999176
12q	2004984	2005099
12q	2005783	2006010
12q	2007733	2008081
12q	2067092	2067221
12q	2098211	2098323
12q	2107091	2107204
12q	2107263	2107489
12q	2107542	2107737
12q	2108225	2108652
12q	2112267	2112608
12q	2121987	2122129
12q	2124486	2124681
12q	2126194	2126442
12q	2126826	2126947
12q	2269717	2269963
12q	2271885	2271991
12q	2281054	2281174
12q	2376291	2376398
12q	2379404	2379536
12q	2458678	2458781
12q	2466333	2466966
12q	2467756	2467869
12q	2536155	2536298
12q	2647265	2647488
12q	2665741	2665843
12q	2685926	2686185
12q	2686349	2686596
12q	2767406	2767543
12q	2798782	2798946
12q	2803062	2803186
12q	2904562	2904761
12q	2962678	2962960
12q	2963204	2963301
12q	2968455	2968656
12q	3018689	3018800
12q	3181717	3181816
12q	3257337	3257500
12q	3258612	3258719
12q	3265489	3265705
12q	3689000	3689182
12q	3689530	3689726
12q	3689864	3690059
12q	3701065	3701367
12q	3743061	3743215
12q	3861619	3861882
12q	3867017	3867131
12q	4072258	4072398
12q	4091813	4091965
12q	4100690	4100795
12q	4101477	4101589
12q	4108934	4109111
12q	4125441	4125591
12q	4127182	4127281
12q	4132471	4132620
12q	4132941	4133075
13p	73635	73816
13p	531051	531255
13q	519320	519487
13q	589962	590092
13q	596444	596556
13q	746720	746818
13q	909205	909454
13q	912801	912906
13q	913075	913182
13q	954172	954409
13q	1328318	1328479
13q	1504008	1504112
13q	1733344	1733448
13q	1750020	1750142
13q	1882974	1883120
13q	1884203	1884440
13q	2254286	2254452
14p	7002	7163
14p	67961	68079
14p	129178	129284
14p	241547	241669
14p	269173	269291
14p	776796	776953
14p	1001503	1001602
14p	1260911	1261417
14p	1280280	1280401
14p	1280425	1280537
14p	1363742	1363843
14p	1412235	1412380
14p	1419382	1419561
14p	1422629	1422730
14p	1778045	1778200
14p	1824756	1824974
14p	1828371	1828525
14p	1829299	1829534
14p	1841854	1842046
14p	2150211	2150497
14p	2197694	2197834
14p	2204288	2204426
14p	2894446	2894588
14p	3061880	3061982
14p	3063002	3063104
14p	3143199	3143332
14p	3146862	3147026
14p	3409859	3409988
14p	3420876	3421126
14q	346307	346508
14q	446333	446494
14q	1007767	1007886
14q	1013713	1013831
14q	1152920	1153018
14q	1297686	1297792
14q	1299782	1299894
14q	1335498	1335867
14q	1360786	1360886
14q	1792686	1792815
14q	1794598	1794728
14q	1795446	1795605
14q	1795764	1795882
14q	1868252	1868396
14q	1937787	1937943
14q	1940973	1941096
14q	1944726	1945160
14q	1954541	1954700
14q	1960018	1960130
14q	1967381	1967652
14q	2000987	2001134
14q	2026742	2026900
14q	2072440	2072825
14q	2072928	2073081
14q	2085278	2085515
14q	2094243	2094345
14q	2219147	2219374
14q	2308378	2308509
14q	2534384	2534512
14q	2606440	2606538
14q	2968690	2968809
14q	3440848	3440999
14q	3450304	3450419
1p	128629	128755
1p	171374	171628
1p	195948	196076
1p	205467	205691
1p	207199	207377
1p	216495	216622
1p	290378	290499
1p	364488	364613
1p	675790	675932
1p	1324934	1325045
1p	1340495	1340606
1p	1437214	1437956
1p	1451298	1451396
1p	1578150	1578276
1p	1586713	1586836
1p	1716879	1717004
1p	1800079	1800224
1p	1802595	1802716
1p	1859576	1859787
1p	2084803	2084924
1p	2153423	2153624
1p	2155440	2155631
1p	2161054	2161291
1p	2161832	2161963
1p	2164815	2164924
1p	2166213	2166409
1p	2167389	2167592
1p	2167640	2167773
1p	2168196	2168361
1p	2172632	2172887
1p	2181456	2181606
1p	2183640	2183890
1p	2194300	2194423
1p	2202628	2202755
1p	2235833	2235944
1p	2324405	2324509
1p	2478769	2478898
1p	2483368	2483512
1p	2494733	2494887
1p	2723748	2723858
1p	2732983	2733094
1p	2745537	2745769
1p	2747451	2747704
1p	2747726	2747890
1p	2753574	2753700
1p	2762237	2762417
1p	2777862	2778030
1p	2952509	2952708
1p	3364419	3364589
1p	3370658	3370758
1p	3371223	3371363
1p	3898257	3898538
1p	3902389	3902670
1p	4013914	4014037
1p	4183725	4183943
1p	4823316	4823491
1p	4866123	4866284
1p	5098741	5099293
1p	5101301	5101514
1p	5226712	5226895
1p	5231303	5231496
1p	5263353	5263476
1p	5269760	5270027
1p	5271359	5271503
1p	5290663	5291004
1p	5336504	5336628
1p	5348802	5348921
1p	5405748	5405922
1p	5510660	5510791
1p	5512707	5512867
1p	5513043	5513251
1p	5544191	5544285
1p	5592293	5592415
1p	5598074	5598176
1p	5611258	5611384
1p	5639767	5639900
1p	5644993	5645167
1p	5645764	5645911
1p	5647266	5647449
1p	5648311	5648422
1p	5648688	5648821
1p	5650382	5650565
1p	5651727	5651959
1p	5652130	5652231
1p	5653224	5653415
1p	5653470	5653753
1p	5657269	5657409
1p	5901308	5901412
1p	5913622	5913787
1p	6054099	6054205
1p	6190732	6190850
1p	6192529	6192805
1q	44063	44225
1q	156931	157049
1q	218950	219044
1q	351231	351419
1q	413681	413886
1q	638146	638295
1q	638393	638587
1q	738336	738475
1q	759402	759840
1q	761781	761887
1q	765122	765229
1q	827323	827540
1q	858625	858845
1q	972592	972702
1q	1032247	1032589
1q	1035049	1035154
1q	1036840	1036996
1q	1037041	1037278
1q	1037859	1037954
1q	1042452	1042912
1q	1043342	1043748
1q	1156930	1157044
1q	1166608	1166791
1q	1170523	1170670
1q	1171044	1171231
1q	1172700	1172853
1q	1178277	1178459
1q	1185269	1185367
1q	1204526	1204624
1q	1519420	1519592
1q	1521022	1521229
1q	1530577	1530818
1q	1537308	1537430
1q	1540496	1540598
1q	1540990	1541160
1q	1544796	1544902
1q	1582118	1582275
1q	1582547	1582644
1q	1586101	1586233
1q	1679837	1680201
1q	1684393	1684567
1q	1758118	1758258
1q	1789507	1789741
1q	1910325	1910489
1q	1927479	1927685
1q	1928582	1929215
1q	1936852	1937129
1q	1941943	1942233
1q	1942502	1942811
1q	1945373	1945563
1q	1946529	1946770
1q	1946966	1947199
1q	1947833	1948082
1q	1948926	1949097
1q	1950880	1951114
1q	1951913	1952087
1q	2000208	2000327
1q	2001387	2001492
1q	2007236	2007370
1q	2036837	2036971
1q	2161708	2161874
1q	2162884	2162997
1q	2169063	2169400
1q	2177940	2178140
1q	2209539	2209733
1q	2211196	2211539
1q	2212022	2212281
1q	2217497	2217922
1q	2217959	2218060
1q	2225768	2226027
1q	2272067	2272442
1q	2273552	2273756
1q	2274405	2274625
1q	2275076	2275219
1q	2278823	2279103
1q	2280562	2280664
1q	2282297	2282406
1q	2283217	2283362
1q	2284620	2284714
1q	2284755	2284902
1q	2319295	2319419
1q	2343443	2343578
1q	2344127	2344350
1q	2345496	2345598
1q	2352680	2352782
1q	2484524	2484767
1q	2488261	2488438
1q	2493240	2493353
1q	2499167	2499351
1q	2524593	2524954
1q	2545360	2545492
1q	2657851	2657993
1q	3125267	3125595
1q	3214180	3214362
1q	3384777	3384914
1q	3402021	3402200
1q	3445928	3446051
1q	3460198	3460343
1q	3802111	3802743
1q	3803514	3803652
1q	3805140	3805263
1q	3808369	3808503
1q	3814878	3815282
1q	3891234	3891364
1q	3893727	3893874
1q	3928627	3928747
1q	4055932	4056092
1q	4060516	4060619
1q	4067673	4067836
1q	4365906	4366094
1q	4367788	4368007
1q	4544889	4545082
1q	4647722	4647980
1q	4783470	4783681
1q	4820291	4820407
1q	4858036	4858156
1q	4862136	4862290
1q	4863277	4863566
1q	4863662	4863859
1q	4864101	4864269
1q	4864366	4864517
1q	4865351	4865747
1q	4867955	4868423
1q	4950516	4950677
1q	5135449	5135722
1q	5139334	5139590
1q	5482865	5482977
1q	5494474	5494682
1q	5656923	5657062
1q	5698391	5698533
1q	5909134	5909284
1q	5962082	5962244
1q	5986287	5986408
1q	5990942	5991063
1q	6211630	6211733
1q	6298450	6298596
1q	6340255	6340448
1q	6344322	6344674
1q	6365015	6365224
1q	6378915	6379053
1q	6383510	6383632
1q	6389995	6390100
1q	6391952	6392080
1q	6393566	6393686
1q	6393986	6394100
1q	6406791	6406892
1q	6422264	6422367
1q	6425035	6425143
1q	6452341	6452629
1q	6481650	6481804
1q	6483829	6484004
1q	6962390	6962562
1q	6976474	6976752
1q	7061245	7061386
1q	7066873	7066994
1q	7092177	7092288
1q	7095997	7096108
1q	7110652	7110760
1q	7114422	7114526
1q	7462842	7463042
2q	88521	88648
2q	115726	115828
2q	118093	118326
2q	120493	120617
2q	282421	283006
2q	479570	479697
2q	663231	663499
2q	690266	690411
2q	812242	812357
2q	813020	813150
2q	847669	847809
2q	1087436	1087569
2q	1557683	1557828
2q	1560173	1560285
2q	1561881	1562066
2q	1564091	1564204
2q	1635454	1635813
2q	1652374	1652637
2q	1662145	1662600
2q	1663026	1663147
2q	1663944	1664112
2q	1664542	1665261
2q	1709643	1710486
2q	1711814	1711978
2q	1753900	1754027
2q	1793165	1793332
2q	1796821	1796949
2q	1831000	1831125
2q	1837012	1837127
2q	1837401	1837560
2q	1839287	1839437
2q	1841944	1842261
2q	1937586	1937752
2q	2059096	2059253
2q	2059807	2060345
2q	2062186	2062448
2q	2063499	2063989
2q	2064644	2064872
2q	2095742	2095916
2q	2135019	2135136
2q	2258031	2258407
2q	2425921	2426147
2q	2475351	2475481
2q	2535478	2535587
2q	2573139	2573521
2q	2574502	2574722
2q	2574855	2575210
2q	2577261	2577610
2q	2586197	2586372
2q	2586543	2586823
2q	2587415	2587614
2q	2587968	2588121
2q	2591149	2591305
2q	2591878	2592166
2q	2592466	2592831
2q	2610480	2610669
2q	2611066	2611208
2q	2611778	2611880
2q	2619005	2619126
2q	2775302	2775465
2q	2868928	2869083
2q	3025149	3025341
2q	3432758	3432933
2q	3442368	3442465
2q	3442558	3442713
2q	3450688	3450906
2q	3461839	3461945
2q	3547768	3547874
2q	3561285	3561474
2q	3640940	3641110
2q	3655014	3655142
2q	3797783	3797951
2q	3799167	3799511
2q	3801300	3801742
2q	3843910	3844008
2q	3889378	3889492
2q	3890217	3890534
2q	3977081	3977196
2q	4009004	4009189
2q	4131915	4132062
2q	4208355	4208484
2q	4217188	4217329
2q	4221829	4221926
2q	4222288	4222442
2q	4223711	4223829
2q	4230287	4230459
2q	4232826	4232952
2q	4233130	4233352
2q	4236748	4237195
2q	4237625	4237793
2q	4242116	4242407
2q	4242679	4243025
2q	4243333	4243462
2q	4273532	4273820
2q	4274737	4274956
2q	4352974	4353203
2q	4353631	4353795
2q	4354393	4354528
2q	4445389	4445488
2q	4655219	4655364
2q	4737458	4737580
2q	4810695	4810934
2q	4821140	4821393
2q	4821745	4821867
2q	4822538	4822686
2q	4822962	4823082
2q	4824990	4825203
2q	4826237	4826743
2q	4854385	4854485
2q	4972026	4972214
2q	4972642	4972795
2q	4978284	4978456
2q	4979928	4980054
2q	4982034	4982148
2q	4983585	4983752
2q	4986116	4986318
2q	5083077	5083231
2q	5287115	5287217
2q	5300587	5300747
2q	5307473	5307742
2q	5558334	5558491
2q	5572080	5572220
2q	5572911	5573191
2q	5573727	5573912
2q	5574549	5574952
2q	5585824	5585949
2q	5689740	5690091
2q	5692580	5692823
2q	5693110	5693226
2q	5696349	5696485
2q	5696821	5697114
2q	5697260	5697366
2q	5697555	5697846
2q	5700804	5701028
2q	5701098	5701437
2q	5701538	5701885
2q	5701981	5702294
2q	5704859	5704964
2q	5708944	5709099
2q	5711067	5711200
2q	5712541	5712691
2q	5714599	5714726
2q	5715799	5715988
2q	5716321	5716539
2q	5716759	5717038
2q	5717164	5717417
2q	5718420	5718529
2q	5718771	5718957
2q	5719586	5719855
2q	5722233	5722597
2q	5731535	5731795
2q	5737060	5737230
2q	5737451	5737577
2q	5740830	5740938
2q	5762075	5762202
2q	5763620	5763732
2q	5768157	5768264
2q	5768925	5769076
2q	5772486	5772712
2q	5782310	5782566
2q	5832950	5833278
2q	5833906	5834021
2q	5834046	5834380
2q	5835566	5835724
2q	5907097	5907275
2q	5909263	5909600
2q	5913934	5914069
2q	5949844	5950000
2q	6006775	6007045
2q	6009388	6009503
2q	6022127	6022323
2q	6023368	6023531
2q	6025243	6025401
2q	6026026	6026160
2q	6030901	6031026
2q	6053618	6053884
2q	6056836	6056946
2q	6152113	6152277
2q	6178435	6178615
2q	6185804	6186077
2q	6220175	6220433
2q	7163843	7163949
2q	7190270	7190392
2q	7193728	7193861
2q	7360803	7360966
2q	7493051	7493201
2q	7495033	7495152
2q	7497180	7497354
2q	7501992	7502147
2q	7502411	7502556
2q	7506417	7506526
2q	7571652	7571847
2q	7572352	7572465
2q	7741664	7741791
2q	7840176	7840306
2q	7900769	7901250
2q	7901504	7901662
3p	33127	33299
3p	491826	492015
3p	493948	494090
3p	496779	496921
3p	504438	504642
3p	506552	506694
3p	537940	538063
3p	608793	608997
3p	735038	735154
3p	934829	934960
3p	968917	969102
3p	993030	993175
3p	996933	997154
3p	1004390	1004574
3p	1008521	1008621
3p	1009533	1009726
3p	1081828	1081991
3p	1204037	1204189
3p	1207949	1208736
3p	1213039	1213330
3p	1213496	1213808
3p	1214782	1215026
3p	1215952	1216076
3p	1216201	1216422
3p	1218625	1218763
3p	1219297	1219514
3p	1220193	1220351
3p	1223664	1223810
3p	1224493	1224596
3p	1224612	1224803
3p	1225813	1226123
3p	1226460	1226698
3p	1226835	1227118
3p	1227387	1227617
3p	1356535	1356637
3p	1358258	1358526
3p	1372078	1372193
3p	1385589	1385735
3p	1386323	1386503
3p	1397296	1397418
3p	1410578	1410689
3p	1411595	1411903
3p	1536989	1537106
3p	1537812	1537946
3p	1538230	1538376
3p	1538442	1538581
3p	1539149	1539256
3p	1703645	1703832
3p	1825027	1825205
3p	1832562	1832923
3p	1862314	1862637
3p	1863879	1864128
3p	1928004	1928143
3p	1987488	1987600
3p	1991124	1991283
3p	2001447	2001566
3p	2002730	2002836
3p	2065516	2065633
3p	2135921	2136144
3p	2272401	2272525
3p	2275615	2275731
3p	2285891	2285995
3p	2364077	2364188
3p	2462692	2462820
3p	2463117	2463413
3p	2492912	2493076
3p	2501644	2501872
3p	2502196	2502346
3p	2507059	2507289
3p	2553796	2553925
3p	2560722	2560873
3p	2620851	2620952
3p	2667471	2667581
3p	2667714	2667900
3p	2667956	2668172
3p	2691702	2691813
3p	2692299	2692438
3p	2695100	2695313
3p	2705109	2705210
3p	2752797	2753058
3p	3279388	3279978
3p	3294079	3294172
3p	3350365	3350531
3p	3403219	3403375
3p	3527860	3527975
3p	3595230	3595440
3p	3664112	3664317
3p	3703381	3703542
3p	3729125	3729326
3p	3733317	3733478
3p	3982038	3982179
3p	3984410	3984551
3p	3986985	3987103
3p	4018267	4018381
3p	4019661	4019819
3p	4021555	4021669
3p	4026856	4026998
3p	4039325	4039513
3p	4042707	4042999
3p	4155634	4155763
3p	4158328	4158726
3q	380866	381049
3q	502773	502965
3q	989551	989794
3q	1045408	1045511
3q	1074597	1074751
3q	1076066	1076208
3q	1311954	1312235
3q	1319674	1320010
3q	1547713	1547860
3q	1598443	1598569
3q	1602021	1602333
3q	1663298	1663511
3q	1693386	1693633
3q	1720767	1721047
3q	1721857	1722031
3q	1723846	1723988
3q	1725327	1725574
3q	1735689	1735919
3q	1736669	1736832
3q	1738934	1739123
3q	1755857	1755995
3q	1756335	1756517
3q	1761264	1761424
3q	1761882	1762427
3q	1763432	1763644
3q	1874346	1874553
3q	1875060	1875217
3q	2102561	2102688
3q	2190002	2190103
3q	2190537	2190738
3q	2208667	2208821
3q	2382697	2382818
3q	2393107	2393220
3q	2394212	2394415
3q	2395205	2395356
3q	2549894	2550008
3q	2554962	2555230
3q	2560033	2560287
3q	2560324	2560542
3q	2565505	2565639
3q	2568740	2568863
3q	2642132	2642297
3q	2661163	2661309
3q	2662018	2662149
3q	2810266	2810455
3q	2817269	2817416
3q	2826149	2826295
3q	2858257	2858436
3q	2858664	2858854
3q	2861558	2861659
3q	2864550	2864773
3q	2916647	2916765
3q	2920279	2920468
3q	2924397	2924531
3q	2927796	2928151
3q	2928723	2928927
3q	2930972	2931136
3q	2931287	2931450
3q	2969027	2969184
3q	2993661	2993927
3q	3096037	3096179
3q	3285423	3285612
3q	3331258	3331410
3q	3381995	3382126
3q	3388325	3388467
3q	3395825	3395944
3q	3404580	3404724
3q	3547451	3547690
3q	3571940	3572100
3q	3615019	3615124
3q	3640534	3640689
3q	3999038	3999137
3q	4006080	4006388
3q	4007601	4007780
3q	4007925	4008185
3q	4017485	4017712
3q	4018078	4018245
3q	4018481	4018584
3q	4022298	4022398
3q	4022637	4022743
3q	4023494	4023718
3q	4078970	4079418
3q	4079506	4079724
3q	4080704	4080880
3q	4086064	4086240
3q	4188121	4188245
3q	4189603	4189752
3q	4282050	4282163
3q	4293818	4294085
3q	4434455	4434685
3q	4436597	4436737
3q	4671923	4672144
3q	4707666	4707779
3q	4754153	4754266
3q	4981781	4981882
3q	4982436	4982766
3q	4983765	4983931
3q	4998013	4998116
3q	5066488	5066632
3q	5151744	5151891
3q	5201112	5201324
3q	5419204	5419306
3q	5427076	5427237
3q	5428963	5429114
3q	5430390	5430544
3q	5433884	5433999
3q	5479915	5480017
3q	5498929	5499371
3q	5608332	5608446
3q	5734079	5734195
3q	5748978	5749126
4q	106112	106355
4q	118900	119062
4q	135781	135964
4q	355383	355480
4q	541195	541427
4q	565960	566075
4q	594969	595075
4q	750932	751098
4q	812036	812201
4q	813184	813446
4q	819270	819471
4q	825768	825981
4q	842411	842617
4q	844977	845121
4q	1022367	1022478
4q	1044620	1044722
4q	1088159	1088346
4q	1098111	1098238
4q	1149784	1149967
4q	1152296	1152434
4q	1152754	1152947
4q	1153350	1153607
4q	1199631	1199732
4q	1252063	1252178
4q	1263399	1263508
4q	1264424	1264557
4q	1265399	1265600
4q	1270528	1270687
4q	1274822	1274951
4q	1280958	1281181
4q	1283439	1283611
4q	1283849	1283990
4q	1287760	1287878
4q	1292381	1292481
4q	1319480	1319627
4q	1347119	1347301
4q	1354081	1354280
4q	1355173	1355506
4q	1359278	1359378
4q	1393929	1394210
4q	1453490	1453610
4q	1461051	1461166
4q	1492192	1492597
4q	1495778	1495969
4q	1496271	1496517
4q	1498309	1498447
4q	1502102	1502233
4q	1529698	1529835
4q	1561747	1561984
4q	1562694	1562853
4q	1729061	1729159
4q	1797805	1797974
4q	1803524	1803779
4q	1808636	1808795
4q	1813856	1813975
4q	1817149	1817248
4q	1822831	1823006
4q	1824955	1825319
4q	1825556	1825656
4q	1826157	1826350
4q	1826475	1826678
4q	1829154	1829251
4q	1830381	1830605
4q	1832816	1833056
4q	1856454	1856555
4q	1932877	1933046
4q	2123720	2123880
4q	2164112	2164245
4q	2202561	2202691
4q	2418625	2418824
4q	2729683	2729855
4q	2732642	2732751
4q	2735816	2735913
4q	2745620	2745792
4q	2753354	2753513
4q	2807788	2808607
4q	2813408	2813584
4q	2980385	2980535
4q	2981012	2981408
4q	2982440	2982609
4q	3028852	3029009
4q	3087364	3087526
4q	3157218	3157447
4q	3193941	3194070
4q	3261045	3261190
4q	3299960	3300312
4q	3304267	3304472
4q	3305610	3305935
4q	3306625	3306820
4q	3307015	3307137
4q	3308804	3309035
4q	3310531	3310714
4q	3351332	3351490
4q	3353441	3353602
4q	3456767	3456997
4q	3457508	3457661
4q	3479770	3479930
4q	3594190	3594289
4q	3629859	3629980
4q	3651448	3651546
4q	3652225	3652767
4q	3835642	3835815
4q	3836753	3836877
4q	3858031	3858150
4q	3858277	3858440
4q	3867513	3867648
4q	3994768	3994946
4q	3996424	3996737
4q	4014057	4014223
4q	4048929	4049106
4q	4107158	4107320
4q	4108614	4108860
4q	4291116	4291337
4q	4297360	4297756
4q	4298598	4298785
4q	4303076	4303192
4q	4315214	4315369
4q	4367708	4367886
4q	4372048	4372337
4q	4387969	4388109
4q	4512582	4512830
4q	4624616	4624749
4q	4927348	4927627
4q	4929869	4930037
4q	4933572	4933672
4q	5008298	5008466
4q	5133890	5134020
4q	5153512	5153631
4q	5161926	5162189
4q	5196204	5196384
4q	5213868	5213994
4q	5319309	5319436
4q	5321638	5321782
4q	5364885	5365030
4q	5369130	5369378
4q	5400154	5400635
4q	5402426	5402845
4q	5403142	5403310
4q	5405884	5405996
4q	5408966	5409092
4q	5409342	5409557
4q	5435338	5435651
4q	5435663	5435945
4q	5436031	5436298
4q	5436800	5437026
4q	5437411	5437702
4q	5441953	5442113
4q	5442214	5442407
4q	5442636	5442808
4q	5444540	5444699
4q	5445373	5445495
4q	5501842	5502032
4q	5532200	5532300
4q	5548205	5548367
4q	5553968	5554071
4q	5554169	5555173
4q	5555216	5555362
4q	5573858	5573962
4q	5595317	5595516
4q	5597471	5597582
4q	5686206	5686486
4q	5687271	5687433
4q	5688504	5688684
4q	5693765	5693879
4q	5695355	5695763
4q	5699905	5700161
4q	5703091	5703249
4q	5704686	5704855
4q	5711396	5711499
4q	5946576	5946716
4q	5959925	5960048
4q	6007756	6007925
4q	6049386	6049555
4q	6155885	6156036
4q	6204485	6204692
4q	6206971	6207127
4q	6207673	6207781
4q	6209789	6209898
4q	6212096	6212192
4q	6213086	6213233
4q	6215589	6215893
4q	6218030	6218398
4q	6222195	6222318
4q	6222527	6222695
4q	6225525	6225663
4q	6274338	6274687
4q	6432427	6432617
4q	6433546	6433664
4q	6439582	6439728
4q	6444668	6444940
4q	6446943	6447228
4q	6652433	6652607
5q	235142	235433
5q	242285	242449
5q	478590	478798
5q	812067	812252
5q	870742	870906
5q	954291	954536
5q	954955	955062
5q	955512	955699
5q	1232006	1232269
5q	1234101	1234313
5q	1328467	1328586
5q	1331131	1331237
5q	1433336	1433764
5q	1481693	1481867
5q	1823941	1824151
5q	2075246	2075348
5q	2076041	2076140
5q	2560365	2560580
5q	2566363	2566495
5q	2568100	2568296
5q	2750636	2750744
5q	2757102	2757274
5q	2759760	2759882
5q	2801850	2801958
5q	2881163	2881326
5q	2961665	2961999
5q	2964221	2964519
5q	2970153	2970487
5q	2972854	2973084
5q	2976669	2976923
5q	2977985	2978363
5q	2978874	2979199
5q	3056168	3056527
5q	3059948	3060136
5q	3069414	3069548
5q	3089614	3089777
5q	3124619	3124965
5q	3139421	3139520
5q	3140499	3140617
5q	3145765	3145906
5q	3146260	3146375
5q	3205192	3205316
5q	3252723	3252869
5q	3253221	3253336
5q	3304533	3304660
5q	3401345	3401573
5q	3462780	3463327
5q	3694671	3694787
5q	3704910	3705079
5q	3705481	3705652
5q	3710891	3711056
5q	3936708	3936824
5q	3937022	3937152
5q	3958755	3958908
5q	3960404	3960519
5q	4043040	4043253
5q	4150625	4150768
5q	4399427	4399557
5q	4399878	4400087
5q	4400142	4400281
5q	4403314	4403492
5q	4403603	4403921
5q	4418015	4418245
5q	4452818	4453104
5q	4462359	4462529
5q	4532227	4532329
5q	4532861	4532993
5q	4549678	4549776
5q	4560867	4560971
5q	4566762	4566901
5q	4580621	4580806
5q	4590343	4590463
5q	4621607	4621708
5q	4641521	4641731
5q	4647278	4647434
5q	4650806	4650943
5q	4689694	4689860
5q	4692810	4693057
5q	4697873	4698022
5q	4698812	4698995
5q	4732815	4733000
5q	4753569	4753729
5q	4853675	4854035
5q	4857174	4857306
5q	4866305	4868187
5q	4959177	4959284
5q	4969362	4969585
5q	5011587	5011710
5q	5017719	5017828
5q	5026161	5026298
5q	5039873	5040010
5q	5062720	5062865
5q	5076768	5076960
5q	5100188	5100349
5q	5243477	5243629
5q	5243697	5243851
5q	5244381	5244593
5q	5250011	5250116
5q	5275039	5275369
5q	5280603	5280789
5q	5281009	5281280
5q	5282315	5282631
5q	5291158	5291287
5q	5437592	5437706
5q	5442447	5442636
5q	5496266	5496428
5q	5502148	5502282
5q	5521680	5521795
5q	5521934	5522126
5q	5522433	5522814
5q	5526649	5526868
5q	5532329	5532505
5q	5614523	5614629
5q	5614797	5614928
5q	5654352	5654645
5q	5972423	5972579
5q	6025955	6026215
5q	6089061	6089188
5q	6139929	6140108
5q	6140584	6140869
5q	6144743	6144944
5q	6149693	6149818
5q	6150310	6150525
5q	6150777	6150924
5q	6151697	6151880
5q	6152490	6152614
6q	463168	463312
6q	517411	517592
6q	660907	661112
6q	906893	906992
6q	946224	946374
6q	1006054	1006210
6q	1028269	1028377
6q	1059298	1059467
6q	1142815	1142934
6q	1264354	1264495
6q	1264980	1265096
6q	1515050	1515224
6q	1519579	1519751
6q	1522681	1522814
6q	1650919	1651119
6q	1721320	1721490
6q	1883305	1883492
6q	1887792	1887947
6q	2010459	2010564
6q	2072333	2072492
7q	335131	335242
7q	452669	452854
7q	508597	508755
7q	847869	848132
7q	1049951	1050079
7q	1099057	1099186
7q	1135903	1136032
7q	1162364	1162494
7q	1165289	1165443
7q	1170907	1171249
7q	1173722	1173868
7q	1293993	1294180
7q	1629276	1629422
7q	1777972	1778511
7q	1779866	1780073
7q	1781506	1781656
7q	1815539	1815692
7q	1823573	1823721
7q	1858155	1858334
7q	1890007	1890143
7q	1923255	1923522
7q	1930395	1930526
7q	2100556	2100685
7q	2114836	2114969
7q	2130429	2130660
7q	2134304	2134510
7q	2148522	2148694
7q	2148965	2149165
7q	2150253	2150415
7q	2151605	2151723
7q	2152572	2152999
7q	2157522	2157885
7q	2158717	2158865
7q	2159208	2159351
7q	2161258	2161699
7q	2467004	2467145
7q	2467844	2467968
7q	2617390	2617495
7q	2622450	2622660
7q	2664568	2664764
7q	2667850	2668072
7q	2687249	2687345
7q	2688158	2688349
7q	2698021	2698144
7q	2699157	2699264
7q	2702090	2702248
7q	2707547	2707685
7q	2709414	2709521
7q	2746944	2747075
7q	2747705	2748028
7q	2750251	2750536
7q	2755834	2756030
7q	2756091	2756225
7q	2760481	2760658
7q	3232253	3232421
7q	3465622	3465812
7q	3490659	3490891
7q	3719486	3719613
7q	3735818	3735958
7q	3797788	3797899
7q	3823644	3823851
7q	3923079	3923178
7q	3926354	3926554
7q	3930819	3931031
7q	3935004	3935445
7q	3992964	3993129
7q	4105445	4105550
7q	4209036	4209328
7q	4209348	4209493
7q	4211733	4211923
7q	4214050	4214418
7q	4214652	4214972
7q	4225540	4225647
7q	4371335	4371487
7q	4442412	4442514
7q	4484336	4484530
7q	4547030	4547210
7q	4547768	4547933
7q	4572702	4572998
7q	4657337	4657473
7q	4658111	4658362
7q	4678564	4678781
7q	4689233	4689450
7q	5195833	5196029
7q	5241030	5241141
7q	5615192	5615298
7q	5780623	5780858
7q	5806666	5806837
7q	5818439	5818649
7q	5824839	5825056
7q	5829200	5829383
7q	5832143	5832274
7q	5836327	5836459
7q	5891515	5891648
7q	5950891	5951123
7q	5981432	5981590
7q	6045061	6045164
7q	6142249	6142858
7q	6143076	6143191
7q	6241450	6241555
7q	6290828	6290965
7q	6292755	6292899
7q	6300032	6300179
7q	6301465	6301565
7q	6513798	6513969
7q	6849349	6849471
7q	6886510	6886653
7q	6897681	6897776
7q	7151202	7151318
7q	7151804	7151935
8q	330890	331084
8q	333755	333858
8q	336771	336870
8q	424369	424476
8q	456567	456670
8q	457212	457340
8q	557962	558097
8q	570723	571095
8q	678967	679117
8q	679911	680073
8q	692121	692230
8q	699530	699694
8q	946624	946763
8q	1237647	1237806
8q	1385670	1385856
8q	1390562	1390711
8q	1392591	1392720
8q	1399300	1399462
8q	1401204	1401381
8q	1430882	1431018
8q	1538002	1538180
8q	1573732	1573881
8q	1638557	1638789
8q	1649271	1649452
8q	1651793	1652004
8q	1652703	1652804
8q	1658284	1658450
8q	1934485	1934631
8q	1973283	1973539
8q	1976575	1976957
8q	1977150	1977290
8q	2366571	2366745
8q	2380362	2380502
8q	2381419	2381575
8q	2403400	2403634
8q	2404950	2405198
8q	2479115	2479433
8q	2704813	2704976
8q	2708329	2708561
8q	2763522	2763635
8q	2765421	2765596
8q	2766688	2766838
8q	2768050	2768155
8q	2768242	2768560
8q	2770252	2770512
8q	2770658	2770964
8q	2773153	2773593
8q	2774458	2774792
8q	2849507	2849689
8q	2901166	2901386
8q	2902116	2902219
8q	3056298	3056533
8q	3179074	3179232
8q	3223349	3223476
8q	3495786	3495926
8q	3513757	3514094
8q	3525901	3526045
8q	3646280	3646538
8q	3832912	3833124
8q	3936008	3936169
8q	3936630	3936759
8q	3963086	3963265
8q	4356997	4357246
8q	4361266	4361457
8q	4394970	4395088
8q	4450322	4450422
8q	4452232	4452616
8q	4452716	4452817
8q	4462558	4462708
8q	4469473	4469604
8q	4469789	4469923
8q	4475717	4476084
8q	4493500	4493730
8q	4494362	4494545
8q	4494883	4495092
8q	4499010	4499203
8q	4504348	4504507
8q	4635771	4635948
8q	4642746	4642903
8q	4707553	4707704
8q	4918410	4918519
8q	4941806	4942005
8q	5018425	5018599
8q	5019271	5019563
8q	5021095	5021247
8q	5021388	5021562
8q	5022244	5022458
8q	5022969	5023148
8q	5023546	5023701
8q	5025818	5025969
8q	5028039	5028291
8q	5039309	5039416
8q	5050658	5050815
8q	5271421	5271520
8q	5284384	5285001
8q	5306425	5306558
8q	5309431	5309726
8q	5431968	5432086
8q	5864718	5864822
8q	5873060	5873207
8q	5915299	5915438
8q	5997621	5997738
8q	6014630	6014795
8q	6209094	6209191
8q	6397437	6397599
8q	6447938	6448049
8q	6503777	6503929
8q	6580361	6582198
8q	6697217	6697452
8q	6743526	6743647
8q	6764677	6764906
8q	6842493	6842661
8q	6902208	6902583
8q	6965374	6965534
8q	7053577	7053859
8q	7247667	7247841
9p	32005	32111
9p	112019	112216
9p	114775	114959
9p	136067	136181
9p	214288	214418
9p	232472	232616
9p	235298	235415
9p	258548	258733
9p	355687	355856
9p	374423	374852
9p	611540	611638
9p	641367	641580
9p	847883	848131
9p	849922	850027
9p	855839	856021
9p	926868	926968
9p	945748	945870
9p	976663	976871
9p	984459	984591
9p	986218	986348
9p	1270084	1270198
9p	1329094	1329387
9p	1330262	1330387
9p	1338589	1338829
9p	1373409	1373726
9p	1378064	1378202
9p	1677681	1677924
9p	1680232	1680402
9p	1680432	1680605
9p	1808040	1808145
9p	1960554	1960893
9p	1963258	1963357
9p	2058810	2058968
9p	2309530	2309628
9p	2384722	2384851
9p	2389201	2389394
9p	2731187	2731339
9p	2732770	2732973
9p	2797038	2797275
9p	3344836	3344968
9p	3347815	3347949
9p	3413429	3413551
9p	3462807	3462911
9p	3477268	3477485
9p	3481672	3481804
9p	3662317	3662466
9p	3662512	3662638
9q	145761	145864
9q	435577	435691
9q	469726	469835
9q	471189	471308
9q	472050	472157
9q	472597	472902
9q	473070	473350
9q	487723	487944
9q	489177	489300
9q	491093	491271
9q	494482	494590
9q	497238	497416
9q	506208	506536
9q	509269	509420
9q	514720	514952
9q	515597	515901
9q	620168	620319
9q	676182	676283
9q	1425971	1426215
9q	1449221	1449403
9q	1609300	1609409
9q	1654935	1655319
9q	1666181	1666294
9q	1727008	1727113
9q	1847400	1847585
9q	1854437	1854573
9q	1858980	1859110
9q	1859190	1859305
9q	1865201	1865317
9q	1868567	1868677
9q	1874226	1874348
9q	1911102	1911317
9q	1912149	1912280
9q	1912702	1912820
9q	1921354	1921486
9q	1938268	1938373
9q	1938831	1938936
9q	1998542	1998660
9q	2074012	2074148
9q	2158689	2158830
9q	2326257	2326470
9q	2334637	2334960
9q	2335183	2335284
9q	2444846	2445050
9q	2461489	2461775
9q	2463664	2463867
9q	2473010	2473329
9q	2475957	2476146
9q	2514995	2515093
9q	2516488	2516596
9q	2518473	2518709
9q	2519521	2519830
9q	2611486	2611815
9q	2662350	2662475
9q	2662886	2663055
9q	2664350	2664528
9q	2664651	2664820
9q	2814748	2814866
9q	2863077	2863298
9q	2864507	2864812
9q	2867278	2867440
9q	2885260	2885359
9q	2921399	2921617
9q	2937762	2937896
9q	2939901	2940032
9q	2942085	2942314
9q	3030888	3031065
9q	3031216	3031338
9q	3034204	3034520
9q	3034603	3034955
9q	3043012	3043245
9q	3166582	3166681
9q	3179803	3179982
9q	3321856	3321958
9q	3328187	3328599
9q	3500857	3500996
9q	3503108	3503309
9q	3510068	3510209
9q	3515061	3515189
9q	3518428	3518544
9q	3518876	3519014
9q	3520183	3520321
9q	3521246	3521378
9q	3521681	3521877
9q	3533286	3533555
9q	3533807	3533979
9q	3595903	3596026
9q	3598239	3598342
9q	3598485	3598660
9q	3604995	3605243
9q	3608514	3608685
9q	3609753	3609945
9q	3754287	3754407
9q	3762625	3762778
9q	3838745	3838928
9q	3855583	3855712
9q	3908486	3908592
9q	3909230	3909343
9q	3916838	3916957
9q	3920159	3920298
9q	3935364	3935530
9q	3936179	3936359
9q	3970389	3970580
9q	3980063	3980345
9q	3981362	3981463
9q	4145866	4146053
9q	4248092	4248351
scaffold_1009	11779	12104
scaffold_1011	6039	6294
scaffold_1016	14346	14500
scaffold_1021	6070	6231
scaffold_1021	11243	11484
scaffold_1022	8222	8370
scaffold_1049	2316	2478
scaffold_105	191168	191527
scaffold_105	392358	392532
scaffold_105	408723	408864
scaffold_106	37781	37938
scaffold_106	51345	51554
scaffold_106	54527	54736
scaffold_106	65900	66109
scaffold_106	78640	78775
scaffold_106	83901	84078
scaffold_106	86634	86835
scaffold_106	98952	99170
scaffold_106	136376	136523
scaffold_106	153258	153392
scaffold_106	187200	187368
scaffold_106	436325	436440
scaffold_1083	7770	7871
scaffold_1083	10486	10632
scaffold_1083	11401	11575
scaffold_1086	2204	2305
scaffold_1094	3819	3963
scaffold_1106	12718	12887
scaffold_1109	6259	6385
scaffold_1112	498	624
scaffold_1112	845	1015
scaffold_1119	8321	8477
scaffold_1127	7668	7851
scaffold_114	136186	136325
scaffold_114	159341	159478
scaffold_114	205250	205357
scaffold_114	272093	272198
scaffold_114	281934	282043
scaffold_114	284582	284740
scaffold_114	325281	325433
scaffold_114	325880	326049
scaffold_114	326355	326672
scaffold_114	336577	336722
scaffold_114	340124	340276
scaffold_1157	8558	8712
scaffold_1157	10016	10156
scaffold_1157	10465	10589
scaffold_1184	7537	7692
scaffold_1184	10373	10517
scaffold_1184	10791	10899
scaffold_1186	3123	3335
scaffold_119	275776	275901
scaffold_121	119551	119834
scaffold_121	175076	175201
scaffold_1212	9453	9557
scaffold_1251	11047	11165
scaffold_127	231397	231551
scaffold_127	243048	243163
scaffold_1277	10837	10984
scaffold_128	202154	202320
scaffold_128	243230	243460
scaffold_128	246722	246858
scaffold_128	254266	254389
scaffold_128	258193	258324
scaffold_128	259045	259201
scaffold_128	260851	260954
scaffold_128	262553	262688
scaffold_1322	1060	1298
scaffold_1322	4667	4846
scaffold_1340	6415	6534
scaffold_1351	7789	7997
scaffold_1354	3632	3829
scaffold_1367	5171	5341
scaffold_1374	4434	4583
scaffold_1374	6657	6771
scaffold_1374	8437	8551
scaffold_1375	8821	9018
scaffold_138	37853	37957
scaffold_138	38991	39095
scaffold_1394	351	496
scaffold_1395	9991	10096
scaffold_140	66319	66420
scaffold_1408	1011	1184
scaffold_141	152970	153099
scaffold_141	155204	155761
scaffold_141	160487	160595
scaffold_141	189926	190101
scaffold_1421	7970	8187
scaffold_1438	1259	1529
scaffold_1441	2185	2426
scaffold_145	302562	302743
scaffold_1486	4207	4318
scaffold_1490	5958	6083
scaffold_1490	8445	8614
scaffold_1490	9406	9547
scaffold_1490	9769	9887
scaffold_1500	7246	7418
scaffold_152	78254	78393
scaffold_154	68157	68342
scaffold_154	68687	68835
scaffold_154	107684	107784
scaffold_154	139369	139493
scaffold_154	145293	145476
scaffold_154	167247	167417
scaffold_1550	5218	5374
scaffold_1566	1907	2110
scaffold_157	143613	143868
scaffold_157	163632	164749
scaffold_157	164815	165221
scaffold_157	179603	179734
scaffold_158	33050	33265
scaffold_158	33749	34221
scaffold_158	81814	82142
scaffold_158	82256	82711
scaffold_158	84133	84300
scaffold_158	181261	181409
scaffold_1586	1426	1614
scaffold_1586	2042	2196
scaffold_1586	7083	7189
scaffold_1586	7492	7668
scaffold_1587	3251	3374
scaffold_1589	5382	5518
scaffold_161	666	884
scaffold_161	59975	60420
scaffold_161	71219	71393
scaffold_161	191918	192128
scaffold_1618	3445	3586
scaffold_1618	5100	5241
scaffold_1618	9467	9588
scaffold_1625	1921	2053
scaffold_1627	905	1076
scaffold_1627	5730	5928
scaffold_163	198827	198927
scaffold_1632	8136	8272
scaffold_1649	6474	6683
scaffold_165	30059	30161
scaffold_165	45888	46043
scaffold_165	78272	78380
scaffold_165	137162	137389
scaffold_165	140370	140569
scaffold_165	141539	141682
scaffold_165	145782	145895
scaffold_165	192735	192962
scaffold_165	195937	196136
scaffold_165	198678	198814
scaffold_165	204416	204525
scaffold_167	70734	70856
scaffold_167	107902	108058
scaffold_168	75097	75315
scaffold_168	76222	76426
scaffold_168	124533	124688
scaffold_1700	4611	4759
scaffold_1700	7486	7634
scaffold_1701	696	802
scaffold_1704	7233	7330
scaffold_171	46959	47096
scaffold_171	59865	60027
scaffold_175	569	688
scaffold_175	171777	171908
scaffold_176	66837	67005
scaffold_177	47671	47862
scaffold_1778	6020	6190
scaffold_1806	4562	4836
scaffold_1818	7120	7244
scaffold_182	110666	110828
scaffold_1825	2233	2368
scaffold_1832	381	544
scaffold_1832	3418	3545
scaffold_185	177889	178075
scaffold_186	69301	69409
scaffold_186	87250	87360
scaffold_187	134912	135021
scaffold_1887	5643	5764
scaffold_1903	841	1060
scaffold_1903	6663	6775
scaffold_1903	7475	7580
scaffold_1924	5205	5354
scaffold_1941	113	255
scaffold_197	46118	46243
scaffold_198	83031	83171
scaffold_198	84187	84310
scaffold_198	89857	90016
scaffold_198	90140	90254
scaffold_198	90814	90992
scaffold_198	91184	91291
scaffold_1981	532	708
scaffold_1989	3345	3502
scaffold_201	90054	90186
scaffold_201	135383	135506
scaffold_202	23315	23423
scaffold_2027	513	720
scaffold_2038	4558	4765
scaffold_2046	6771	7019
scaffold_2057	3349	3461
scaffold_2114	4527	4629
scaffold_2116	7271	7383
scaffold_212	68538	68677
scaffold_212	105149	105256
scaffold_212	110451	110709
scaffold_214	75675	75777
scaffold_2147	2254	2390
scaffold_2147	4926	5192
scaffold_2147	5492	5633
scaffold_2178	808	947
scaffold_2195	270	445
scaffold_2204	5548	5781
scaffold_2219	5193	5328
scaffold_2220	2524	2659
scaffold_2224	6206	6390
scaffold_230	29533	29648
scaffold_2302	6212	6355
scaffold_236	23402	23531
scaffold_237	19741	20091
scaffold_237	20570	20942
scaffold_237	23110	23422
scaffold_237	23567	23689
scaffold_237	25114	25307
scaffold_237	25567	25802
scaffold_237	26907	27089
scaffold_237	27896	28398
scaffold_237	28516	28673
scaffold_237	31389	31571
scaffold_237	34216	34740
scaffold_237	36531	36676
scaffold_237	79959	80062
scaffold_238	52971	53117
scaffold_241	43885	44014
scaffold_2444	3498	3651
scaffold_2448	2501	2601
scaffold_2448	3780	3963
scaffold_2458	4971	5095
scaffold_246	80159	80259
scaffold_2461	2952	3058
scaffold_2468	255	459
scaffold_2478	1535	1641
scaffold_250	32230	32357
scaffold_254	9068	9217
scaffold_254	62663	62791
scaffold_254	68605	68718
scaffold_2544	2761	2866
scaffold_2555	4443	4663
scaffold_2555	6233	6456
scaffold_256	96587	96690
scaffold_2584	4618	4797
scaffold_2594	312	524
scaffold_2599	5617	5792
scaffold_26	188962	189305
scaffold_26	225442	225543
scaffold_26	255586	255724
scaffold_26	257191	257322
scaffold_26	293256	293415
scaffold_26	311268	311424
scaffold_26	562292	562466
scaffold_26	595999	596136
scaffold_26	606783	607003
scaffold_26	609798	609971
scaffold_26	615942	616105
scaffold_26	637002	637158
scaffold_26	711209	711341
scaffold_26	712333	712480
scaffold_26	712649	712917
scaffold_26	938562	938669
scaffold_26	967677	967850
scaffold_26	1011758	1011861
scaffold_26	1061867	1062120
scaffold_2602	6010	6149
scaffold_2609	253	388
scaffold_2609	980	1123
scaffold_2609	1567	1702
scaffold_2609	2285	2449
scaffold_2609	2876	3105
scaffold_2609	4209	4438
scaffold_263	15713	15881
scaffold_263	92607	92748
scaffold_264	28772	28928
scaffold_265	87307	87411
scaffold_266	45389	45615
scaffold_266	61027	61159
scaffold_267	55378	55492
scaffold_269	73355	73519
scaffold_271	44690	44865
scaffold_273	18362	18529
scaffold_2794	282	474
scaffold_2807	233	369
scaffold_2807	5091	5233
scaffold_283	69149	69270
scaffold_2854	274	383
scaffold_2859	1193	1594
scaffold_2882	1153	1305
scaffold_2882	2652	2773
scaffold_290	80366	80481
scaffold_2903	4456	4636
scaffold_291	72266	72429
scaffold_2918	1073	1175
scaffold_2918	2806	3029
scaffold_2918	3578	3713
scaffold_2923	425	525
scaffold_294	20007	20206
scaffold_296	43788	43894
scaffold_296	69017	69157
scaffold_2976	5717	5851
scaffold_3008	2631	2749
scaffold_3008	3088	3244
scaffold_304	42144	42272
scaffold_305	51492	51604
scaffold_305	66730	66889
scaffold_305	68347	68544
[truncated: 338 more rows]
